# Supplementary material for: Identification of Molecular Subtypes for Hepatocellular Carcinoma Based on Ubiquitin‐Conjugating Enzyme E2 (UBE2)‐Related Genes to Assess Prognosis and Immune Landscape
Source: Immun Inflamm Dis. 2026 Mar 30;14(3):e70409. doi: 10.1002/iid3.70409 (PMC13097584; doi:10.1002/iid3.70409)
Supplement: Supplementary file 1 — Supplementary table. [file IID3-14-e70409-s001.xlsx]

## Sheet: Sheet1
Supplementary Table 1. List of E2 Ubiquitin Conjugating Enzyme genes
UBE2A
UBE2B
UBE2C
UBE2D1
UBE2D2
UBE2D3
UBE2D4
UBE2E1
UBE2E2
UBE2E3
UBE2F
UBE2G1
UBE2G2
UBE2H
UBE2I
UBE2J1
UBE2J2
UBE2K
UBE2L3
UBE2L5
UBE2L6
UBE2M
UBE2N
UBE2NL
UBE2O
UBE2QL1
UBE2Q1
UBE2Q2
UBE2R2
UBE2S
UBE2T
UBE2U
UBE2V1
UBE2V2
UBE2W
UBE2Z

## Sheet: Sheet2
Supplementary Table2： Comparison of estimated IC50 values between high- and low-risk groups using the Wilcoxon rank-sum test.
Drug	p_value	HighRisk_median	LowRisk_median	HighRisk_mean	LowRisk_mean	HighRisk_sd	LowRisk_sd	Significance
BI-2536	2.07e-20	-2.36128	-1.93298	-2.41749	-1.94781	0.483219	0.351226	***
KIN001-266	3.78e-20	3.26519	3.55905	3.24762	3.55049	0.344604	0.180306	***
MPS-1-IN-1	5.47e-20	3.61288	4.07282	3.52582	4.04623	0.615913	0.317548	***
Pyrimethamine	4.07e-19	3.39984	3.71549	3.38147	3.694	0.362517	0.204338	***
Vinorelbine	2.55e-18	-3.92126	-3.39308	-3.95206	-3.42084	0.598669	0.413097	***
GW843682X	1.17e-17	-3.02405	-2.64929	-3.06071	-2.65026	0.462498	0.337107	***
YM155	8.73e-17	-4.66983	-4.14933	-4.62969	-4.15435	0.569817	0.396508	***
NPK76-II-72-1	8.8e-17	2.95026	3.47411	2.85129	3.43614	0.769447	0.381328	***
Vinblastine	3.75e-16	-4.48262	-4.05751	-4.52827	-4.06953	0.623033	0.33423	***
NSC-207895	4.92e-16	3.95374	4.29571	3.87115	4.25426	0.499043	0.272312	***
GSK1070916	6.09e-15	1.87744	2.2472	1.7512	2.21828	0.688543	0.302878	***
A-443654	7.47e-15	-0.986439	-0.828436	-0.994506	-0.838563	0.191766	0.151105	***
PHA-793887	1.25e-14	2.35432	2.90863	2.33344	2.87838	0.755377	0.401248	***
WZ3105	1.28e-14	-0.105268	0.395491	-0.116881	0.343279	0.640036	0.342574	***
VX-680	2.12e-14	0.948573	1.28755	0.854871	1.25093	0.526196	0.321187	***
THZ-2-102-1	2.09e-13	-1.73098	-1.11636	-1.75636	-1.14679	0.891274	0.482253	***
BMS345541	2.86e-13	3.06067	3.29158	3.04106	3.29969	0.378658	0.204592	***
Paclitaxel	3.92e-13	-3.50142	-3.24432	-3.54065	-3.24307	0.393513	0.290389	***
QL-X-138	5.25e-13	1.4198	1.83797	1.41539	1.82461	0.585978	0.336181	***
GNF-2	7.61e-13	2.44333	2.54944	2.44168	2.53876	0.138946	0.105526	***
MLN4924	1.61e-12	-0.0439098	0.351623	-0.0581464	0.33059	0.613505	0.396843	***
VX-11e	2.23e-12	2.84305	3.13382	2.79527	3.1109	0.474652	0.2576	***
WZ-1-84	2.57e-12	3.84185	3.96876	3.77118	3.95862	0.294594	0.150266	***
Masitinib	2.92e-12	3.72691	3.94515	3.67648	3.92527	0.39042	0.209339	***
Crizotinib	2.98e-12	2.49858	2.66219	2.47327	2.65211	0.269256	0.196174	***
Etoposide	3.2e-12	1.5704	2.03588	1.52808	2.02431	0.747479	0.505727	***
GSK1904529A	3.22e-12	2.23354	2.34802	2.20999	2.33719	0.187661	0.130221	***
FTI-277	4.91e-12	2.13626	2.24648	2.10039	2.24423	0.216786	0.139463	***
Tubastatin A	6.27e-12	4.5911	4.79477	4.52518	4.78288	0.422731	0.200197	***
XMD14-99	6.32e-12	4.47208	4.65313	4.43661	4.64606	0.340907	0.183759	***
QL-VIII-58	6.32e-12	-1.71351	-1.36034	-1.73122	-1.40049	0.501224	0.317671	***
IPA-3	7.21e-12	3.99711	4.4602	3.98679	4.39812	0.626373	0.404226	***
NG-25	8.57e-12	2.80225	3.04408	2.70697	3.03387	0.511151	0.271258	***
CCT007093	1.42e-11	4.03844	4.16535	4.00913	4.15652	0.234139	0.121464	***
ZG-10	1.66e-11	1.22422	1.48255	1.18743	1.45929	0.446195	0.264595	***
SL 0101-1	2.16e-11	4.41995	4.54803	4.39949	4.53204	0.228829	0.120238	***
RO-3306	2.31e-11	3.37499	3.40248	3.36972	3.40445	0.0566157	0.0299217	***
BMS-509744	2.51e-11	2.8237	2.96003	2.80817	2.95931	0.207629	0.184612	***
Foretinib	3.03e-11	0.201383	0.440559	0.110778	0.439353	0.566804	0.303534	***
EX-527	3.33e-11	5.45359	5.61185	5.42406	5.58788	0.277571	0.150184	***
KIN001-244	3.66e-11	3.42085	3.58814	3.38079	3.58073	0.323132	0.177563	***
Methotrexate	4.04e-11	-0.741511	-0.378677	-0.816975	-0.40997	0.697131	0.345167	***
XMD15-27	4.13e-11	4.65109	4.79748	4.60476	4.79098	0.326396	0.161022	***
CH5424802	4.65e-11	3.82295	3.93728	3.78403	3.9379	0.249029	0.122067	***
Genentech Cpd 10	5.14e-11	2.41173	2.68361	2.34162	2.66069	0.5209	0.269885	***
QS11	5.25e-11	3.33946	3.57893	3.31988	3.54123	0.353072	0.242026	***
JW-7-24-1	6.07e-11	1.57615	1.79003	1.51185	1.77308	0.443759	0.228389	***
CMK	6.2e-11	2.03542	2.1801	2.02815	2.16952	0.225108	0.149398	***
KIN001-236	6.71e-11	4.32746	4.5467	4.31734	4.52222	0.345184	0.188761	***
Lenalidomide	7.07e-11	3.82385	3.95758	3.77821	3.94427	0.292627	0.144352	***
Vorinostat	7.26e-11	0.895485	1.16637	0.887154	1.16679	0.474887	0.259089	***
ZM-447439	8.74e-11	2.01924	2.27563	2.00177	2.25943	0.452914	0.24573	***
Gemcitabine	9.33e-11	-2.51161	-1.90697	-2.45678	-1.92413	0.887926	0.609284	***
OSI-930	9.52e-11	4.19154	4.40178	4.15304	4.37423	0.372257	0.207048	***
Elesclomol	1.04e-10	-3.4436	-3.12691	-3.44797	-3.154	0.461194	0.320086	***
PD-173074	1.11e-10	2.59168	2.77374	2.54472	2.75764	0.395611	0.216539	***
YM201636	1.94e-10	2.34378	2.54469	2.31032	2.53603	0.353472	0.197784	***
MS-275	2.09e-10	0.450101	0.568049	0.44589	0.573883	0.212047	0.125358	***
5-Fluorouracil	2.12e-10	3.78719	4.1522	3.75073	4.14055	0.630757	0.357709	***
CGP-082996	2.32e-10	2.61607	2.79282	2.6037	2.77597	0.266142	0.220228	***
Epothilone B	2.44e-10	-5.10307	-4.80102	-5.0909	-4.81067	0.454791	0.359676	***
SNX-2112	2.51e-10	-0.886677	-0.50844	-0.99164	-0.491444	0.835964	0.498961	***
TW 37	2.69e-10	-0.909718	-0.696217	-0.904151	-0.708389	0.34431	0.21806	***
GSK429286A	2.92e-10	4.95742	5.14671	4.93062	5.14	0.386608	0.186052	***
BX-912	3.2e-10	3.08344	3.35259	2.95701	3.34843	0.734013	0.344174	***
XL-184	3.26e-10	2.81345	2.98524	2.76409	2.97542	0.386313	0.202329	***
NSC-87877	3.68e-10	4.92697	5.0469	4.90064	5.02362	0.208768	0.147696	***
CP724714	3.9e-10	4.24376	4.37795	4.22053	4.3598	0.236288	0.145208	***
AT-7519	4.23e-10	1.19632	1.54879	1.16042	1.57525	0.717329	0.390993	***
BHG712	5.99e-10	3.14861	3.352	3.04877	3.35061	0.500013	0.252563	***
TG101348	1.13e-09	2.36367	2.5792	2.28098	2.56206	0.48732	0.277826	***
PF-562271	1.42e-09	1.88095	2.07571	1.8545	2.05203	0.34093	0.238944	***
PIK-93	1.73e-09	2.78202	3.02546	2.71318	3.04484	0.587599	0.287739	***
OSI-027	1.84e-09	0.934221	1.34694	0.927499	1.33404	0.714107	0.43308	***
LAQ824	2.42e-09	-2.9283	-2.73229	-2.94849	-2.7528	0.334818	0.217739	***
TL-1-85	2.75e-09	3.43381	3.64548	3.35613	3.62828	0.499701	0.236191	***
KIN001-270	5.27e-09	4.93913	5.10796	4.91041	5.08371	0.336456	0.151571	***
Docetaxel	5.56e-09	-5.46121	-5.20502	-5.47419	-5.21543	0.523963	0.31028	***
GSK690693	5.83e-09	3.71131	3.91723	3.65362	3.91719	0.479612	0.264658	***
GSK2126458	1.18e-08	-3.01137	-2.72298	-3.01199	-2.72416	0.531425	0.315963	***
TAK-715	1.26e-08	4.27561	4.44032	4.22989	4.4288	0.380559	0.22062	***
CAY10603	1.34e-08	0.992627	1.19979	0.922768	1.19921	0.539375	0.295064	***
Erlotinib	2.1e-08	2.63056	2.53023	2.62531	2.53289	0.185283	0.12021	***
Axitinib	3.1e-08	1.96169	2.14026	1.91206	2.13552	0.447345	0.292557	***
EKB-569	4.32e-08	1.76883	1.97241	1.65343	1.97565	0.620168	0.293215	***
BIX02189	4.88e-08	4.38842	4.5382	4.31493	4.52931	0.420624	0.203112	***
TPCA-1	4.97e-08	3.14383	3.3937	3.03614	3.37817	0.641368	0.307	***
QL-XII-61	6.24e-08	3.84831	3.97225	3.74903	3.96738	0.436358	0.225241	***
CUDC-101	6.74e-08	-0.123732	0.0952032	-0.183469	0.12156	0.622958	0.32345	***
KIN001-260	9.02e-08	4.78487	4.94156	4.73678	4.91777	0.378112	0.172466	***
OSU-03012	9.33e-08	1.86176	2.09282	1.84934	2.06253	0.424439	0.293625	***
QL-XI-92	1.05e-07	3.96621	4.12765	3.93031	4.1263	0.404279	0.213806	***
CX-5461	1.07e-07	3.29243	3.58392	3.2537	3.57537	0.64789	0.334274	***
FMK	1.15e-07	5.03608	5.1326	4.98625	5.1246	0.271104	0.150797	***
AZD7762	1.22e-07	-0.556825	-0.314359	-0.633851	-0.296924	0.670499	0.413073	***
SB52334	1.53e-07	4.20251	4.32564	4.19732	4.31467	0.251947	0.152287	***
FK866	2.9e-07	-3.71136	-3.23869	-3.75985	-3.23583	1.0544	0.644662	***
TGX221	4.59e-07	4.00041	3.95297	3.9956	3.95995	0.0780272	0.0535818	***
Tivozanib	5.33e-07	0.34596	0.439131	0.312901	0.435678	0.266515	0.140821	***
AUY922	5.53e-07	-3.2822	-3.09002	-3.26351	-3.0799	0.397641	0.277144	***
CP466722	5.79e-07	2.44129	2.61509	2.40656	2.61845	0.446442	0.266967	***
Tamoxifen	8.45e-07	3.68652	3.78686	3.64752	3.78116	0.294683	0.158741	***
KIN001-135	9.69e-07	3.84264	3.88764	3.83746	3.89263	0.117177	0.0854509	***
Obatoclax Mesylate	9.79e-07	-1.22882	-0.967668	-1.24668	-1.00752	0.522334	0.391602	***
Temsirolimus	1.08e-06	-2.30034	-1.99915	-2.32865	-1.99638	0.695084	0.429384	***
QL-XII-47	1.1e-06	1.38052	1.6302	1.37307	1.62002	0.528793	0.361983	***
BX-795	1.25e-06	1.81761	2.02292	1.79459	2.00806	0.485643	0.292441	***
rTRAIL	1.3e-06	-0.624633	-0.459294	-0.671695	-0.486462	0.392203	0.247942	***
Belinostat	1.54e-06	0.203703	0.371761	0.130728	0.367898	0.510515	0.30462	***
T0901317	1.69e-06	4.51422	4.61716	4.46501	4.60984	0.304659	0.167767	***
AZD8055	2.02e-06	-0.227219	0.00544727	-0.219111	-0.0391723	0.420811	0.269079	***
XMD8-92	2.36e-06	3.05205	3.16369	2.99585	3.14677	0.334601	0.216849	***
Tipifarnib	2.77e-06	1.90422	2.07499	1.8657	2.0392	0.387481	0.286917	***
TL-2-105	2.94e-06	4.00222	4.10513	3.99028	4.10794	0.27245	0.163742	***
HG-5-88-01	2.96e-06	3.21308	3.02656	3.20798	3.05331	0.343271	0.246686	***
Ispinesib Mesylate	3.2e-06	-1.43753	-1.19339	-1.49991	-1.20122	0.659097	0.406429	***
KIN001-055	3.34e-06	4.2305	4.3191	4.17783	4.31948	0.320242	0.1531	***
Camptothecin	3.5e-06	-4.29982	-4.02822	-4.30928	-4.01102	0.723579	0.437419	***
WH-4-023	3.55e-06	2.41254	2.58766	2.3723	2.58388	0.441056	0.329903	***
PI-103	3.82e-06	0.870841	1.18357	0.870571	1.22545	0.813166	0.449643	***
GSK-650394	4.78e-06	3.37191	3.55699	3.39032	3.53637	0.341373	0.247945	***
GW-2580	4.98e-06	5.25895	5.34642	5.23922	5.34213	0.241224	0.142598	***
Cytarabine	5.55e-06	0.182684	0.21581	0.177961	0.218127	0.0897326	0.0537882	***
XMD13-2	6.79e-06	3.64959	3.77355	3.58107	3.78153	0.489008	0.24462	***
Talazoparib	7.29e-06	2.16353	1.87637	2.15397	1.92405	0.596743	0.427903	***
SB590885	1.04e-05	3.61419	3.76116	3.60224	3.7316	0.33312	0.203922	***
XAV939	1.19e-05	3.52049	3.35836	3.49679	3.36206	0.305129	0.239958	***
Y-39983	1.25e-05	4.52467	4.65009	4.4722	4.64641	0.414636	0.199921	***
AKT inhibitor VIII	1.43e-05	2.42583	2.50164	2.41941	2.49798	0.196784	0.1476	***
Doxorubicin	1.46e-05	-1.77044	-1.53689	-1.75533	-1.55259	0.499743	0.350826	***
LFM-A13	1.67e-05	4.72341	4.77572	4.6981	4.77566	0.163884	0.104393	***
BIRB 0796	1.73e-05	4.26485	4.3252	4.2638	4.32376	0.147486	0.113748	***
YK 4-279	1.77e-05	1.31758	1.4171	1.28817	1.46169	0.405261	0.288771	***
AR-42	1.94e-05	-0.321836	-0.159302	-0.359274	-0.166156	0.481059	0.275237	***
FR-180204	2.33e-05	4.9824	5.05814	4.98156	5.06822	0.201987	0.11574	***
681640	2.92e-05	1.90784	2.05101	1.86637	2.04774	0.439912	0.261738	***
KIN001-102	3.49e-05	2.71985	2.83503	2.64644	2.81217	0.396523	0.254236	***
AC220	3.64e-05	2.23012	2.31975	2.21459	2.31295	0.257203	0.156703	***
HG-6-64-1	3.82e-05	1.15302	1.34195	1.11614	1.33421	0.520056	0.354486	***
Trametinib	4.01e-05	-0.866861	-1.27052	-0.734436	-1.15876	1.0803	0.735478	***
LY317615	4.35e-05	3.36172	3.47436	3.30083	3.4734	0.402836	0.250477	***
Shikonin	4.54e-05	0.0957723	0.198859	0.0487886	0.158464	0.285981	0.192529	***
PAC-1	4.81e-05	2.29888	2.39883	2.26232	2.39325	0.296393	0.175504	***
Cyclopamine	4.98e-05	4.70664	4.75567	4.68048	4.754	0.179607	0.115982	***
S-Trityl-L-cysteine	5.63e-05	0.924172	1.04248	0.920103	1.03642	0.276162	0.211419	***
Salubrinal	5.66e-05	3.51107	3.59522	3.51632	3.58702	0.175642	0.14234	***
AP-24534	7.33e-05	0.688586	0.824273	0.625432	0.801635	0.456425	0.277703	***
VNLG/124	7.71e-05	3.92789	4.04077	3.89881	4.03001	0.340215	0.17713	***
MG-132	8.72e-05	-0.144796	-0.0395587	-0.153228	-0.0150548	0.345876	0.269841	***
Nilotinib	9.67e-05	2.73941	2.84624	2.6859	2.82531	0.358934	0.184652	***
Cetuximab	0.000101139	6.2385	6.16014	6.2279	6.15728	0.204719	0.153538	***
Nutlin-3a (-)	0.000111079	3.58828	3.32252	3.58552	3.39036	0.604131	0.39537	***
XMD11-85h	0.000164046	3.74134	3.8373	3.70216	3.82773	0.341994	0.202465	***
Thapsigargin	0.000166013	-3.99128	-3.80821	-3.99915	-3.81115	0.514548	0.415979	***
JQ12	0.000217866	1.34176	1.49434	1.33766	1.51237	0.454934	0.30277	***
Zibotentan	0.00030969	5.5019	5.55348	5.48018	5.54568	0.1737	0.0897781	***
AG-014699	0.00032793	3.10157	3.16537	3.03174	3.18813	0.422457	0.230964	***
Linifanib	0.000347173	2.31672	2.38642	2.28992	2.38619	0.274061	0.16376	***
Bortezomib	0.00035651	-5.73863	-5.65592	-5.76131	-5.64549	0.309478	0.245842	***
CCT018159	0.000488465	2.72908	2.8549	2.7053	2.84052	0.409273	0.238967	***
Temozolomide	0.000622722	5.58556	5.66579	5.54798	5.65772	0.32583	0.164599	***
JW-7-52-1	0.000638817	-1.92852	-1.84723	-1.91973	-1.84153	0.223208	0.193794	***
Midostaurin	0.000641147	-0.0719978	-0.0608728	-0.0764359	-0.0601898	0.0487251	0.0257899	***
Ruxolitinib	0.000669739	4.03666	4.10469	4.00843	4.09639	0.262926	0.155169	***
PHA-665752	0.000689454	2.84599	2.88267	2.84131	2.87713	0.105805	0.0775298	***
Sorafenib	0.000796374	2.13443	2.19153	2.12259	2.17951	0.177983	0.160967	***
HG-5-113-01	0.00098242	1.58768	1.64036	1.5424	1.65669	0.323968	0.204939	***
STF-62247	0.000989381	4.55558	4.6063	4.50197	4.59905	0.286476	0.148371	***
THZ-2-49	0.00109175	3.14715	3.25222	3.02067	3.261	0.651602	0.414073	**
Z-LLNle-CHO	0.00111883	0.44593	0.508539	0.454353	0.532936	0.236172	0.193529	**
DMOG	0.00151141	6.43427	6.31597	6.50927	6.3565	0.440399	0.259118	**
BEZ235	0.00250559	-2.55634	-2.54148	-2.56036	-2.5398	0.0683922	0.034105	**
JNK-9L	0.00273657	-0.354203	-0.279313	-0.36302	-0.293775	0.240172	0.178776	**
Veliparib	0.00278143	3.86045	3.90821	3.84052	3.90764	0.221785	0.117188	**
A-770041	0.00284534	2.12824	2.21477	2.11362	2.21392	0.335014	0.231586	**
Roscovitine	0.00384378	3.91141	3.88135	3.91008	3.88759	0.0971737	0.0660639	**
AZ628	0.00469561	1.88368	2.02447	1.84225	2.02011	0.64386	0.468832	**
SB 216763	0.00472479	4.47217	4.50957	4.43755	4.52064	0.260716	0.14848	**
SGC0946	0.00851953	1.87026	1.82778	1.87698	1.83869	0.15965	0.09934	**
I-BET-762	0.00859444	4.14517	4.22854	4.12276	4.23529	0.439301	0.261192	**
Lisitinib	0.00970667	2.3149	2.40313	2.34287	2.39318	0.29215	0.228672	**
Sunitinib	0.0102214	2.55107	2.63727	2.51985	2.63895	0.430219	0.290747	*
PD-0325901	0.0151262	-0.904544	-0.984881	-0.880135	-0.980685	0.413668	0.262523	*
MP470	0.0173251	3.92492	3.99236	3.89894	3.96382	0.297258	0.203008	*
CI-1040	0.0243385	2.31169	2.33994	2.25256	2.3559	0.409361	0.22085	*
Rapamycin	0.0250371	-1.97881	-2.03673	-1.97007	-2.02436	0.32516	0.218294	*
Dasatinib	0.0273767	0.538991	0.594607	0.504788	0.646363	0.569673	0.441063	*
ATRA	0.0276558	4.04581	4.09141	4.00498	4.09407	0.347925	0.192941	*
Bryostatin 1	0.0313559	-2.60039	-2.57908	-2.62843	-2.584	0.175968	0.107565	*
IOX2	0.0353863	-0.0204973	0.00734081	-0.0221082	0.0120589	0.163205	0.117758	*
BAY 61-3606	0.039185	2.34218	2.43431	2.34492	2.43077	0.416872	0.252498	*
JNK Inhibitor VIII	0.0419055	4.41673	4.4452	4.42528	4.45505	0.187503	0.113399	*
SB 505124	0.0422062	4.31714	4.34105	4.29131	4.35749	0.284468	0.175786	*
CGP-60474	0.0617939	-2.29826	-2.30825	-2.29532	-2.30742	0.0744627	0.0507646	ns
Phenformin	0.0682846	7.54559	7.60247	7.51617	7.58949	0.388975	0.302744	ns
BMS-754807	0.0694953	0.903738	0.963477	0.901005	0.955564	0.378214	0.287605	ns
NU-7441	0.0711886	2.28374	2.31866	2.24854	2.31139	0.260874	0.151123	ns
Dabrafenib	0.0724412	3.64199	3.55554	3.61748	3.58294	0.456277	0.308914	ns
Bosutinib	0.0838329	1.63171	1.70179	1.61804	1.7066	0.479094	0.302569	ns
AS605240	0.0942672	3.2017	3.24448	3.15601	3.24477	0.415167	0.270333	ns
Cisplatin	0.0950507	2.83834	2.87891	2.83527	2.91445	0.421087	0.232449	ns
CEP-701	0.100682	-0.71843	-0.610296	-0.733365	-0.628323	0.552682	0.34015	ns
(5Z)-7-Oxozeaenol	0.12227	0.642189	0.56258	0.66753	0.603887	0.561914	0.375873	ns
Gefitinib	0.130136	1.18317	1.19072	1.15842	1.2069	0.261858	0.158164	ns
SN-38	0.191147	-4.30591	-4.40431	-4.27831	-4.32265	0.661665	0.517857	ns
ZSTK474	0.207825	1.19611	1.27611	1.22512	1.27303	0.380947	0.233155	ns
Navitoclax	0.211429	1.48197	1.55635	1.46525	1.52997	0.45922	0.348811	ns
PF-4708671	0.216919	3.79288	3.80634	3.77897	3.79955	0.187048	0.142854	ns
piperlongumine	0.227439	1.43203	1.45589	1.44327	1.46642	0.243152	0.167254	ns
Pazopanib	0.246715	3.31557	3.31976	3.28888	3.32805	0.282265	0.195942	ns
MK-2206	0.297741	1.63226	1.66151	1.63768	1.65657	0.301162	0.194152	ns
Bleomycin	0.322323	1.81761	1.86931	1.79156	1.85633	0.658451	0.501684	ns
JNJ-26854165	0.322808	2.42155	2.39427	2.44379	2.41493	0.306801	0.220577	ns
KU-55933	0.323294	3.79813	3.83264	3.79588	3.83021	0.303123	0.177594	ns
Saracatinib	0.33311	2.22053	2.2672	2.23757	2.2625	0.242254	0.179595	ns
TAE684	0.334102	0.815316	0.827884	0.823949	0.853077	0.318324	0.281597	ns
PFI-1	0.359003	2.68816	2.70739	2.68822	2.72734	0.334559	0.23302	ns
Imatinib	0.364749	2.8863	2.90699	2.88644	2.90581	0.164435	0.11815	ns
AMG-706	0.415599	2.82324	2.80918	2.82122	2.81423	0.167882	0.108378	ns
AS601245	0.428213	2.21449	2.18116	2.19679	2.18888	0.20076	0.14928	ns
GW 441756	0.471023	2.46035	2.48426	2.46757	2.47368	0.189738	0.157738	ns
17-AAG	0.505254	-0.434759	-0.426742	-0.501948	-0.445075	0.570901	0.399255	ns
CAL-101	0.59383	4.58134	4.57885	4.56109	4.56583	0.293994	0.177543	ns
UNC1215	0.610414	2.38302	2.38268	2.36302	2.38505	0.165094	0.0921087	ns
Bexarotene	0.645607	3.6356	3.64815	3.60669	3.63287	0.236733	0.155107	ns
Bleomycin (50 uM)	0.675799	2.17769	2.24614	2.24542	2.23836	0.693032	0.481993	ns
FH535	0.698427	1.9721	1.96954	1.98777	1.95559	0.3535	0.271987	ns
Mitomycin C	0.726532	-0.316079	-0.308993	-0.325665	-0.304969	0.476193	0.396473	ns
VX-702	0.729513	2.89536	2.91078	2.89184	2.89931	0.250485	0.152059	ns
PD-0332991	0.733245	1.62422	1.57592	1.61501	1.5956	0.537901	0.370411	ns
Embelin	0.759539	2.89023	2.87986	2.89102	2.897	0.21576	0.160422	ns
Lapatinib	0.79146	2.58758	2.57694	2.57235	2.58675	0.183722	0.103705	ns
GDC0449	0.813711	4.27058	4.26479	4.26397	4.27257	0.317218	0.188676	ns
Parthenolide	0.820647	3.17053	3.17109	3.17829	3.17766	0.213798	0.136803	ns
AICAR	0.939497	7.72507	7.70072	7.73739	7.73933	0.425671	0.279431	ns
EHT 1864	0.967156	3.70286	3.71691	3.72327	3.70418	0.242189	0.154294	ns
XMD8-85	0.998813	2.76539	2.77255	2.75947	2.76816	0.317399	0.251668	ns
